# Supplementary material for: Three-stage niobium mineralization at Bayan Obo, China
Source: Natl Sci Rev. 2024 Feb 22;11(4):nwae063. doi: 10.1093/nsr/nwae063 (PMC11018119; doi:10.1093/nsr/nwae063)
Supplement: nwae063_Supplemental_Files [file nwae063_supplemental_files.zip]

Archive with 3 entries (3 files):
- Supplementary Data Set S2.xlsx
- Supplementary data.docx
- Supplementary Data Set S1.xlsx
