# Supplementary material for: Three-stage niobium mineralization at Bayan Obo, China
Source: Natl Sci Rev. 2024 Feb 22;11(4):nwae063. doi: 10.1093/nsr/nwae063 (PMC11018119; doi:10.1093/nsr/nwae063)
Supplement: nwae063_Supplemental_Files [file nwae063_supplemental_files.zip › Supplementary Data Set S2.xlsx]

## Sheet: Type I (~1.3Ga)
SIMS U-Pb dating of Type I ferrocolumbite.
				Tera-Wasserburg plot without common Pb correction							Wetherill concordia plot after 204Pb corrected
Sample	U (ppm)	Th (ppm)	Th/U	238U/206Pb	±σ (%)	207Pb/206Pb	±σ (%)	207Pb/206Pb age (Ma)(204Pb corrected)	±σ	f206%	207Pb*/235U	±σ (%)	206Pb*/238U	±σ (%)	r
				measured		measured
BK59F-5-8@01	199.041	40.694	0.20445	4.83276	1.29364	0.170226	0.754741	1270.8	71.572	9.27	2.15022	3.89497	0.187737	1.31823	0.338445
BK59F-5-8@02	196.668	44.5901	0.226728	5.42939	1.33654	0.140529	1.05982	1143.29	90.0087	6.63	1.84617	4.72301	0.171972	1.35901	0.287742
BK59F-5-8@03	165.298	43.0925	0.260695	4.96876	1.35508	0.173888	0.672681	1111.58	117.746	10.28	1.90794	6.04827	0.180577	1.39573	0.230764
BK59F-5-8@04	224.585	50.6888	0.2257	4.85201	1.76898	0.202276	0.305145	1323.7	60.6057	12.5093	2.25417	3.83548	0.181129	1.90958	0.497872
BK59F-5-8@05	172.739	22.4264	0.129828	5.16245	1.75662	0.202668	0.559114	1149.93	89.6257	13.18	1.81147	4.89599	0.168177	1.9091	0.389931
BK59F-5-8@06	135.863	21.4228	0.15768	5.32502	1.56784	0.158086	2.68184	1141.94	151.818	8.49	1.84355	7.78589	0.171845	1.63358	0.209813
BK59F-5-8@07	234.311	31.4569	0.134253	5.25935	1.30732	0.116898	0.586741	1176.14	38.8347	4	1.99231	2.36428	0.182536	1.31815	0.557527
BK59F-5-8@08	159.679	37.2127	0.233048	5.15806	1.29796	0.17005	1.05238	1289.39	105.811	9.18	2.03606	5.58715	0.176082	1.32308	0.236807
BK59F-5-8@09-1	163.681	23.4722	0.143402	4.95427	1.33045	0.139942	0.566885	1205.73	68.1739	6.32	2.095	3.7134	0.189089	1.35102	0.363824
BK59F-5-8@09-2	171.913	33.7276	0.19619	4.98269	1.35949	0.1935	1.96609	1279.67	126.096	11.71	2.03866	6.60758	0.17719	1.40792	0.213076
BK59F-5-8@09-3	156.256	23.433	0.149965	5.13915	1.37326	0.138356	0.571276	1226.56	56.208	6.07	2.04665	3.18419	0.18278	1.39787	0.439002
BK59F-5-8@10	220.232	21.5145	0.0976904	4.92717	1.3258	0.13021	0.412677	1202.24	41.9365	5.3	2.12564	2.51555	0.192195	1.34233	0.533613
BK59F-5-8@11	169.813	37.023	0.218022	4.86785	1.4005	0.18424	0.925819	1221.44	95.7575	10.96	2.04288	5.07908	0.182918	1.45422	0.286316
BK59F-5-8@12-1	136.358	27.7061	0.203186	5.17333	1.67461	0.16869	0.549809	1193.81	76.1075	9.42	1.9283	4.23931	0.175098	1.76551	0.416462
BK59F-5-8@12-2	163.36	29.3478	0.179652	5.08503	1.37187	0.139342	1.0844	1008.11	110.636	7	1.83547	5.62292	0.182884	1.40048	0.249066
BK59F-5-8@13	168.099	43.0753	0.256249	4.55856	1.28191	0.214331	0.341146	1270.36	76.7019	13.96	2.16113	4.14248	0.188733	1.3182	0.318215
BK59F-5-8@14	152.409	19.8265	0.130088	5.69972	1.33692	0.133097	1.68508	1186.09	84.2728	5.67	1.8154	4.47263	0.165493	1.35592	0.30316
BK59F-5-8@15	134.256	20.8936	0.155625	5.56464	1.34278	0.17913	0.44735	1099.76	92.3346	10.87	1.68232	4.81326	0.160169	1.38347	0.287429
BK59F-5-8@16	160.615	60.5828	0.377192	5.33065	1.38309	0.157564	0.675988	1194.64	74.0991	8.23	1.89661	4.01241	0.172149	1.41911	0.353681
BK59F-5-8@17-1	181.402	68.937	0.380022	4.68922	1.27911	0.181927	0.644002	1141.58	76.1362	11.02	2.03542	4.043	0.189764	1.30572	0.322959
BK59F-5-8@17-2	175.547	42.3947	0.2415	4.84699	1.33237	0.156942	0.383053	1257.3	73.7402	7.91	2.16098	4.00629	0.189985	1.35906	0.339231
BK59F-5-8@18-1	405.001	24.8984	0.0614774	4.78066	1.27939	0.112228	0.426625	1237.08	32.8506	3.25	2.27834	2.11202	0.202382	1.28637	0.609068
BK59F-5-8@18-2	551.197	14.1471	0.0256661	4.79703	1.44851	0.100544	0.283948	1269.07	15.6169	1.87	2.34094	1.66315	0.204571	1.45808	0.876693
BK59F-5-8@19	533.295	19.8579	0.0372362	4.87881	1.2935	0.12746	0.287243	1232.51	25.471	4.89	2.18962	1.84105	0.194955	1.30561	0.709167
BK59F-5-8@20	407.393	34.4575	0.0845806	4.7716	1.40701	0.120936	0.609036	1221.58	37.1297	4.24	2.24153	2.367	0.200691	1.42633	0.60259
BK59F-5-8@21	259.203	37.7012	0.145451	5.28551	1.45329	0.123655	0.385267	1166.68	41.2877	4.75	1.9575	2.55531	0.180206	1.47902	0.578802
BK59F-5-8@22	505.474	26.8264	0.0530717	5.03823	1.34005	0.102173	0.325677	1213.01	18.7158	2.28	2.15682	1.64933	0.19395	1.34746	0.816972
BK59F-5-8@23	159.906	46.7056	0.292081	5.5614	1.28863	0.169766	0.910285	1150.92	108.379	9.69	1.7499	5.60592	0.16238	1.31349	0.234305
BK59F-5-8@24	225.421	92.878	0.41202	5.10263	1.36312	0.149772	0.404797	1214.63	50.0409	7.33	2.02135	2.89896	0.181618	1.39197	0.480162
BK59F-5-8@25	473.991	33.5315	0.0707431	5.05625	1.29137	0.109962	0.427685	1257.44	32.291	2.92	2.18407	2.1006	0.192001	1.29828	0.618053
BK59F-5-8@26-1	503.839	31.9391	0.0633915	4.96423	1.29829	0.113985	0.80563	1253.24	30.2356	3.37	2.20958	2.02378	0.194662	1.30675	0.645699
BK59F-5-8@26-2	453.574	26.3269	0.0580433	5.01927	1.2758	0.110786	0.29778	1231.61	25.5147	3.12	2.16688	1.82604	0.19302	1.28227	0.702216
BK59F-5-8@27	316.12	42.7506	0.135235	5.26016	1.37434	0.127848	0.36275	1172.31	36.442	5.17	1.96381	2.30977	0.180274	1.39515	0.604021
BK59F-5-17@28	114.65	12.3128	0.107395	5.33076	2.0443	0.238829	0.408235	1215.64	106.721	16.77	1.73852	5.80235	0.156126	2.07813	0.358153
BK59F-5-17@29	147.381	36.5148	0.247757	6.60547	2.11944	0.125533	0.711048	1014.6	92.1088	5.53	1.44002	5.01833	0.143023	2.13718	0.425875
BK59F-5-17@30	112.438	20.1277	0.179012	6.00625	2.10597	0.15971	0.471198	1002.6	88.8901	9.16	1.51371	4.86718	0.151234	2.13447	0.438544
BK59F-5-17@31	123.094	29.3274	0.238252	5.76836	2.07792	0.153398	0.667943	1028.64	89.9238	8.41	1.60979	4.91326	0.158779	2.09875	0.427161
BK59F-5-17@32	120.292	18.2715	0.151893	4.69325	2.07368	0.230295	0.354631	1049.7	135.214	16.44	1.82402	7.0194	0.178042	2.11856	0.301815
BK59F-5-17@33	127.765	32.6982	0.255924	6.00906	2.09099	0.136932	0.727552	1025.81	82.0624	6.69	1.57219	4.56891	0.155288	2.10892	0.461581
BK59F-5-17@34	157.765	35.242	0.223383	6.01117	2.05327	0.122476	0.439535	1133.38	47.7559	4.76	1.69245	3.16286	0.15844	2.062	0.651944
BK59F-5-17@35-1	135.288	29.621	0.218948	6.25235	2.17081	0.141826	0.939658	1047.78	89.9608	7.12	1.52039	4.97125	0.148547	2.20168	0.442883
BK59F-5-17@35-2	120.935	19.4729	0.16102	4.63656	2.07577	0.246461	1.1327	1132.18	135.476	17.87	1.89092	7.11309	0.177128	2.12676	0.298992
BK59F-5-17@36-1	144.021	31.5932	0.219365	5.43785	2.52138	0.136017	1.29717	1123.54	80.7102	6.23	1.83293	4.80229	0.172442	2.58834	0.538979
BK59F-5-17@36-2	153.754	36.8203	0.239475	5.94534	2.06546	0.149228	0.818624	1056.2	74.7881	7.87	1.59263	4.25576	0.154956	2.0827	0.489383
BK59F-5-17@37	99.8102	20.8611	0.209007	4.70023	2.06321	0.23614	0.389912	1262.22	107.795	16.32	2.03025	5.8964	0.178044	2.10347	0.356739
BK59F-5-17@38	96.6572	23.5732	0.243885	5.26565	2.10898	0.202537	0.777724	1093.69	114.533	13.36	1.7229	6.10277	0.164529	2.15442	0.353023
BK59F-5-17@39	86.2939	29.465	0.341449	5.66076	2.12257	0.242246	0.454898	1137.3	180.21	17.41	1.56155	9.28122	0.145898	2.19176	0.23615
BK59F-5-17@40-1	117.544	13.3921	0.113932	4.63496	2.11709	0.239795	0.353133	1117.09	153.46	17.22	1.89225	7.9711	0.178599	2.18301	0.273865
BK59F-5-17@40-2	112.367	21.2111	0.188766	4.63702	2.02785	0.199055	0.51054	1178.2	87.4917	12.69	2.05716	4.87049	0.188282	2.04678	0.420242
BK59F-5-17@41	101.045	18.4805	0.182894	5.15393	2.13225	0.163622	0.456533	1124.84	91.3364	9.14	1.87505	5.0639	0.176289	2.16576	0.427687
BK59F-5-17@42	107.03	25.5145	0.238386	4.90101	2.07622	0.226948	0.388463	989.791	145.635	16.28	1.69905	7.44853	0.170825	2.12153	0.284825
BK59F-5-17@43	209.812	21.7028	0.103439	5.38206	2.04958	0.129617	1.33053	1092.53	68.6862	5.67	1.83427	3.99875	0.175266	2.0597	0.515087
BK59F-5-17@44-1	271.366	26.0949	0.0961613	5.51511	1.99772	0.117521	0.457427	1174.44	32.8681	4.07	1.89685	2.60005	0.173939	2.00045	0.769389
BK59F-5-17@44-2	261.482	31.9855	0.122324	5.08462	2.04426	0.124029	0.619197	1211.04	36.0004	4.61	2.08417	2.74854	0.187604	2.05185	0.746522
BK59F-5-17@45	116.556	11.9973	0.102932	5.19414	2.23965	0.295621	1.15854	963.221	346.013	23.57	1.4445	16.8547	0.147137	2.41574	0.143328
BK59F-5-17@46	110.299	18.0729	0.163855	5.307	2.08669	0.189372	0.808246	1232.66	121.751	11.46	1.87396	6.54507	0.166838	2.11876	0.323718
BK59F-5-17@47	175.791	35.5986	0.202505	5.15212	2.12527	0.145567	0.361557	1175.17	50.3473	7.04	1.9684	3.33025	0.180433	2.14924	0.645371
BK59F-5-17@48	123.529	23.9477	0.193863	5.5895	2.0869	0.199872	0.402992	933.969	114.688	13.61	1.49585	5.9721	0.154561	2.12644	0.356063
BK59F-5-17@49	167.734	22.4713	0.13397	5.08222	2.07959	0.15104	0.425064	1129.14	76.5186	7.8	1.93385	4.37491	0.181426	2.09899	0.479779
BK59F-5-7@50-1	61.4323	4.54826	0.0740369	6.58345	2.18867	0.133092	0.733794	943.259	108.899	6.57	1.37972	5.75278	0.141918	2.21923	0.385766
BK59F-5-7@50-2	136.9	3.90896	0.0285534	4.62268	2.16043	0.155782	1.24806	1296.02	89.1038	7.63	2.31845	5.07529	0.199822	2.19214	0.431925
BK59F-5-7@50-3	57.4664	3.50181	0.0609367	5.25036	2.09848	0.190567	1.30566	1097.02	146.021	12.09	1.75627	7.58226	0.167438	2.13588	0.281695
BK59F-5-7@50-4	74.0544	3.31729	0.0447953	5.34828	2.57477	0.192184	4.49439	1301.98	282.351	11.48	1.92623	14.631	0.16551	2.71903	0.18584
BK59F-5-7@50-5	81.6381	2.56787	0.0314543	5.35758	2.11276	0.136721	0.568523	1152.54	78.0801	6.19	1.88848	4.47123	0.175096	2.132	0.476826
BK59F-5-7@50-6	56.0241	3.16947	0.0565733	4.58094	2.06725	0.180209	1.19313	1327.01	105.371	10.1	2.31363	5.82266	0.196247	2.09058	0.359042
BK59F-5-7@50-7	74.413	1.55893	0.0209498	4.39047	2.09293	0.241101	0.669662	1306.34	119.777	16.67	2.21374	6.5202	0.189786	2.14647	0.329203
BK59F-5-7@51-1	76.0402	4.14051	0.0544516	5.70356	2.12085	0.181442	2.30963	898.276	249.597	11.79	1.47111	12.1948	0.154665	2.16298	0.177369
BK59F-5-7@51-2	55.7923	3.91789	0.0702227	5.03327	2.16627	0.17686	0.828742	1100.02	122.587	10.63	1.8652	6.50394	0.177556	2.21391	0.340396
BK59F-5-7@51-3	94.6352	1.93394	0.0204357	4.75185	2.11857	0.176053	0.594196	1019.47	125.46	10.83	1.89398	6.5483	0.187659	2.15613	0.329266
BK59F-5-7@52	49.1377	2.48632	0.0505991	5.13643	2.0989	0.193354	1.00167	1037.75	160.56	12.59	1.73319	8.2078	0.170182	2.13828	0.260518
BK59F-5-7@53	64.7354	1.88751	0.0291573	5.11395	2.13085	0.172597	0.821049	1079.87	114.519	10.25	1.82509	6.09622	0.175494	2.16881	0.355763
BK59F-5-7@54-1	77.0713	1.78889	0.0232109	4.0755	2.1919	0.337604	0.688972	1298.17	203.621	26.98	2.08097	10.6825	0.179156	2.37218	0.222062
BK59F-5-7@54-2	102.542	1.88989	0.0184303	5.03896	2.13655	0.178119	1.06124	1154.12	147.224	10.57	1.91577	7.71054	0.177485	2.17716	0.282361
BK59F-5-7@54-3	73.6153	1.48572	0.0201822	3.30399	2.19216	0.387585	0.330435	1035.89	208.461	33.05	2.06169	10.5482	0.202624	2.44207	0.231515
BK59F-5-7@55	28.9731	1.13512	0.0391785	5.52257	2.4256	0.208071	1.29728	1291.91	205.815	13.21	1.81948	10.8242	0.157149	2.55833	0.236354
BK59F-5-7@56	94.71	2.64168	0.0278923	4.84213	2.10411	0.197782	0.921289	1060.58	133.558	12.98	1.85119	6.96056	0.179721	2.14652	0.308383
BK59F-5-7@57	64.2967	3.53098	0.0549169	5.25982	2.15084	0.191803	1.46177	1120.36	183.047	12.14	1.77275	9.39835	0.167046	2.20248	0.234348
BK59F-5-7@58-1	50.8429	2.38573	0.0469235	4.50273	2.15846	0.245754	1.14286	1228.62	166.576	17.46	2.05473	8.74539	0.183308	2.24286	0.256462
BK59F-5-7@58-2	58.332	3.2899	0.0563997	5.30804	2.09485	0.203797	1.57948	980.826	185.827	13.87	1.60675	9.3304	0.162257	2.1379	0.229133
BK59F-5-7@59	75.9269	3.06728	0.0403978	4.68776	2.09683	0.235974	1.13759	1386.58	129.204	15.81	2.18384	7.04903	0.179602	2.14829	0.304763
BK59F-5-7@60	55.9549	2.09108	0.0373709	4.2263	2.17522	0.295794	0.461625	1278.24	162.58	22.6	2.1055	8.62378	0.183133	2.30471	0.267251
BK59F-5-7@61	69.8728	3.34526	0.0478765	6.25098	2.05401	0.219616	1.02496	1174.19	150.168	14.89	1.48467	7.84835	0.136161	2.08654	0.265857
BK59F-5-7@62	59.9013	2.12441	0.0354653	5.71898	2.4649	0.226914	2.16253	1069.82	329.776	16.02	1.51956	16.3918	0.146848	2.64566	0.161401
BK59F-5-7@63	70.6504	2.89406	0.0409632	5.55807	2.84871	0.190312	2.91655	1177.22	190.706	11.77	1.73354	10.0689	0.158741	3.05366	0.303275
BK59F-5-7@64	75.9139	1.70834	0.0225037	4.8103	2.09441	0.226132	1.25539	1208.88	169.874	15.45	1.95051	8.85778	0.175767	2.14352	0.241993
BK59F-5-7@65	63.7085	1.42619	0.0223863	3.89308	2.27496	0.338557	1.92563	1138.04	335.209	27.59	1.99134	16.7915	0.185985	2.52284	0.150245
BK59F-5-7@66-1	67.3587	8.03764	0.119326	5.52362	2.20368	0.164131	1.02729	1046.29	144.888	9.48	1.67608	7.5104	0.16388	2.25271	0.299945
BK59F-5-7@66-2	63.3196	7.08761	0.111934	5.15357	2.24658	0.187485	0.698794	989.131	153.695	12.13	1.69528	7.88208	0.170501	2.32295	0.294712
BK59F-5-15@67-1	75.8545	10.905	0.143762	5.79047	2.12697	0.135696	0.902738	1113.8	81.4042	6.23	1.71287	4.60557	0.161935	2.14815	0.466424
BK59F-5-15@67-2	93.0691	14.8749	0.159826	5.93773	2.16271	0.116595	0.958635	1149.62	60.9644	4.07	1.73988	3.76331	0.161556	2.17894	0.578995
BK59F-5-15@67-3	56.077	9.56508	0.17057	5.84654	2.15746	0.171544	1.41239	1167.28	163.037	9.82	1.676	8.49128	0.154245	2.19909	0.258982
BK59F-5-15@68	59.9856	9.39186	0.156569	5.50213	2.17171	0.193717	0.700089	810.91	189.948	13.33	1.43655	9.31163	0.15752	2.2357	0.240098
BK59F-5-15@69	59.5578	10.0401	0.168577	5.21454	2.34511	0.213735	3.72555	990.528	380.973	14.89	1.62403	18.5478	0.163223	2.47414	0.133393
BK59F-5-7@50-8	60.3096	2.23811	0.0371103	4.60175	2.89957	0.254272	4.13293	1519.73	416.653	17.2	2.3465	21.8134	0.179936	3.23889	0.148482
BK59F-5-7@60-2	65.2945	6.93999	0.106287	4.07444	3.54913	0.286459	9.79465	1800.14	611.844	19.32	3.00446	32.1941	0.198014	4.15678	0.129116
BK59F-5-15@70	36.0207	5.42566	0.150626	4.10274	2.39511	0.391352	2.06491	1487.47	356.236	32.08	2.12242	18.6956	0.165555	2.81458	0.150548
BK59F-5-15@71	82.2247	12.1956	0.14832	4.80041	3.69236	0.208359	12.5386	1493.91	762.049	12.37	2.34811	37.5323	0.182538	4.07275	0.108513
BK59F-5-15@72-1	50.1621	5.44352	0.108518	4.02921	2.87401	0.326604	2.06711	747.676	706.525	27.37	1.59532	31.6658	0.180271	3.4922	0.110283
BK59F-5-15@72-2	48.9856	5.02446	0.10257	4.57361	3.46458	0.257012	5.34359	1306.17	652.16	18.37	2.08166	32.0196	0.178478	4.00983	0.125231

## Sheet: Type II (~0.44 Ga)
SIMS U-Pb dating of Type II ferrocolumbite.
				Tera-Wasserburg plot without common Pb correction
Sample	U (ppm)	Th (ppm)	Th/U	238U/206Pb	±σ (%)	207Pb/206Pb	±σ (%)	206Pb/238U age (Ma)(207Pb corrected)	±σ	f206%
				measured		measured
EB21-PM-24@1-1	0.519748	36.9969	71.1824	13.2542	4.7225	0.375125	7.90676	296.371	23.6777	4.34
EB21-PM-24@1-2	0.185842	221.753	1193.23	2.91985	9.29792	0.82682	7.4855	210.159	193.445	101.43
EB21-PM-24@1-3	0.587713	37.8484	64.3995	10.9524	10.1047	0.242166	11.298	445.197	47.9339	25.39
EB21-PM-24@02-1	0.410901	26.7269	65.0447	8.30829	8.25802	0.379692	14.5209	464.821	62.6543	51.31
EB21-PM-24@02-2	0.392218	36.832	93.907	8.52528	8.29737	0.559624	7.78823	301.747	51.1517	59.27
EB21-PM-24@03-1	0.160089	6.48606	40.5154	10.2083	13.2826	0.35248	14.7529	399.012	64.6709	37.41
EB21-PM-24@03-2	0.201458	3.70375	18.3847	12.1495	11.1573	0.314352	13.2062	358.908	47.2455	80.73
EB21-PM-24@03-3	0.0739004	1.14516	15.496	8.49295	31.6506	0.244762	31.4523	568.517	186.417	0
EB21-PM-24@04-1	0.507772	20.72	40.8058	11.2023	8.30618	0.266209	10.1858	419.446	39.071	36.67
EB21-PM-24@04-2	0.429804	14.8072	34.451	14.3601	9.1148	0.254877	14.3689	334.392	35.6678	7
EB21-PM-24@04-3	0.854221	45.5183	53.2864	9.86832	9.16105	0.405126	7.32749	375.728	42.6328	30.25
EB21-PM-24@05-1	2.11547	15.9654	7.54698	14.4453	4.17399	0.0644193	7.94286	427.073	17.6447	1.63
EB21-PM-24@05-2	2.91574	24.3306	8.34456	13.9566	4.18103	0.0602161	7.28133	443.857	18.3028	1.3
EB21-PM-24@05-3	2.39579	16.8769	7.04439	15.1868	4.68617	0.0603939	8.45533	408.529	18.9203	0
EB21-PM-24@06-1	0.681288	4.54062	6.66475	14.8149	6.77186	0.0908921	12.3041	403.846	27.3692	5.22
EB21-PM-24@06-2	0.430848	2.71956	6.3121	12.5159	9.51678	0.0692553	16.6662	488.619	45.9064	7
EB21-PM-24@06-3	0.583281	5.12778	8.79127	13.6219	10.2871	0.0760553	14.5843	446.236	45.3016	0
EB21-PM-24@07-1	1.51561	26.9939	17.8106	12.9945	4.62533	0.0976	7.29352	455.487	21.0181	2.02
EB21-PM-24@07-2	0.56588	5.19831	9.18624	12.3002	11.7265	0.104882	17.9474	476.4	55.7	0
EB21-PM-24@08-1	0.67357	10.1179	15.0213	13.8305	6.65529	0.103126	11.2119	425.669	28.4192	14.42
EB21-PM-24@08-2	0.505672	3.63548	7.18941	15.8202	8.33773	0.079155	20.8647	383.984	32.3055	0
EB21-PM-24@09-1	0.416224	6.849	16.4551	11.9506	8.25003	0.135995	12.5369	471.502	39.455	29.57
EB21-PM-24@09-2	0.0448057	1.86982	41.7317	6.95166	33.552	0.46	25.4133	473.662	196.749	0
EB21-PM-24@09-3	0.424782	5.3347	12.5587	13.6983	11.9555	0.104342	29.7816	429.205	52.8186	0
EB21-PM-24@10-1	0.40957	155.426	379.486	5.9137	7.16075	0.505783	5.71906	496.99	58.5052	54.51
EB21-PM-24@10-2	1.49157	265.4	177.934	13.2542	4.7225	0.067014	11.4785	463.202	21.7948	4.34
EB21-PM-24@10-3	0.188278	242.793	1289.54	4.57051	9.52146	0.644761	7.64152	423.47	102.322	53.82
EB21-PM-24@10-4	2.30426	535.132	232.236	14.0451	4.76178	0.0690084	8.18909	436.653	20.5627	1.68
EB21-PM-24@10-5	0.100229	22.5944	225.427	6.63888	13.6229	0.406208	12.9806	550.356	94.6905	132.41
EB21-PM-24@10-6	0.392196	21.8523	55.7178	13.0632	12.9481	0.0645397	24.0966	471.197	60.2495	0
EB21-PM-24@10-7	0.465515	191.941	412.32	4.81594	9.52327	0.577113	6.64338	506.916	85.9472	88.26
EB21-PM-24@10-8	0.0794284	229.467	2888.98	2.74199	25.4155	0.88104	12.4216	91.4198	324.312	71.39
EB21-PM-24@10-9	0.137909	4.62444	33.5326	9.32845	22.7177	0.252766	27.7133	512.773	125.641	0
EB21-PM-24@10-10	0.100473	2.94989	29.3599	6.67836	24.7702	0.600068	16.3512	343.487	138.642	29.22
EB21-PM-24@11-1	0.233926	68.5886	293.206	6.49266	8.92395	0.530853	8.94749	426.068	71.2783	53.82
EB21-PM-24@11-2	0.413795	47.4232	114.605	11.3816	8.74674	0.234625	10.9195	432.804	40.9274	40.66
EB21-PM-24@12-1	0.596925	2.6583	4.45332	11.3878	7.70677	0.0739361	13.012	532.899	40.5084	0
EB21-PM-24@12-10	2.31609	14.1038	6.08949	14.4123	4.91883	0.0686163	7.95375	425.948	20.703	1.72
EB21-PM-24@12-11	7.02082	184.571	26.289	13.7326	2.88735	0.116297	3.66973	421.786	12.276	9.06
EB21-PM-24@12-2	6.60752	217.791	32.9611	13.5625	3.74566	0.0914895	7.77125	440.139	16.5999	3.7
EB21-PM-24@12-3	4.52428	143.493	31.7163	11.7695	4.59642	0.220148	4.13574	428.203	20.8483	30.66
EB21-PM-24@12-4	6.48648	10.7558	1.65819	12.8342	3.97708	0.138974	4.71872	438.333	17.6448	6.15
EB21-PM-24@12-5	2.91191	12.2921	4.2213	14.0665	5.391	0.0558001	7.35606	442.703	23.4538	2.68
EB21-PM-24@12-6	6.25722	104.365	16.679	13.1228	3.41251	0.0908282	4.06153	454.809	15.3537	6.94
EB21-PM-24@12-7	25.1475	418.004	16.6221	13.9937	3.00236	0.0715324	2.87094	436.933	12.8938	1.71
EB21-PM-24@12-8	3.71586	11.2602	3.03032	15.1534	4.61966	0.0642055	11.2014	407.613	18.772	3.44
EB21-PM-24@12-9	0.874574	3.87328	4.42876	14.0492	10.7656	0.0683924	13.7237	436.839	46.289	0
EB21-PM-24@13-1	0.518683	2.31785	4.46871	14.6564	8.73371	0.115482	12.8547	396.112	34.7329	20.78
EB21-PM-24@13-2	9.5404	227.913	23.8892	12.6313	3.91493	0.143126	3.46628	442.891	17.4225	12.43
EB21-PM-24@13-3	0.518897	3.13772	6.0469	13.3531	9.22578	0.0819583	19.9166	451.87	41.7218	7.45
EB21-PM-24@13-4	0.954271	6.95662	7.28998	13.7673	9.49992	0.0475866	14.6418	456.367	42.5702	0
EB21-PM-24@14-1	3.09379	134.566	43.4954	11.3386	3.47737	0.220112	3.65056	443.547	17.0352	19.45
EB21-PM-24@14-2	2.62326	6.59983	2.51589	13.5937	4.48843	0.063608	7.03667	453.668	20.0618	2.54
EB21-PM-24@14-3	0.897281	11.6977	13.0368	15.0724	8.75972	0.0652264	16.859	409.303	35.5284	0
EB21-PM-24@14-4	1.73056	7.99083	4.61749	13.6823	6.707	0.0579909	13.4431	453.727	30.0513	3.58
EB21-PM-24@14-5	1.2534	4.69702	3.74742	13.9348	7.33949	0.0565455	22.2786	446.416	32.7144	5.04
EB21-PM-24@14-6	4.10844	232.076	56.4875	11.3781	3.99794	0.23274	3.3375	434.118	18.8361	21.45
EB21-PM-24@14-7	5.38399	13.8731	2.57672	13.8442	3.35359	0.0604762	8.35449	447.251	14.9102	0
EB21-PM-24@15-1	6.8851	48.3802	7.0268	14.0646	5.30745	0.0608545	6.72083	440.212	22.965	0
EB21-PM-24@15-2	1.27863	4.06876	3.18213	14.2758	6.16467	0.0660476	13.593	431.222	26.4212	3.18
EB21-PM-24@16-1	0.0713221	4.2959	60.2323	5.78742	14.9938	0.427348	16.6769	603.341	126.416	75.57
EB21-PM-24@16-2	0.21821	5.21546	23.9011	5.38091	15.1445	0.547143	10.4327	494.236	111.188	11.62
EB21-PM-24@17	2.38711	35.5786	14.9044	12.0761	4.49562	0.19229	5.64075	433.469	20.6777	13.29
EB21-PM-24@18-1	0.0775459	1.01673	13.1114	13.1212	16.7184	0.438767	18.4141	264.193	63.7027	111.33
EB21-PM-24@18-2	0.0586736	0.822935	14.0256	7.21527	34.3137	0.42	25.6108	480.818	196.509	0
EB21-PM-24@18-3	0.124783	1.99635	15.9985	13.7626	23.8492	0.152109	33.7678	400.424	97.7343	0
EB21-PM-24@18-4	0.153407	1.89533	12.3549	15.3336	20.299	0.133502	26.3117	369.151	75.582	46.56
EB21-PM-24@18-5	0.142406	1.79109	12.5774	12.6862	27.5128	0.208299	29.8628	400.857	114.265	0
EB21-PM-24@19-1	0.128619	0.590004	4.58721	7.09857	12.1337	0.338068	14.6192	583.429	86.1963	26.99
EB21-PM-24@19-2	0.255475	2.58886	10.1335	3.12148	12.8786	0.682503	10.5675	477.255	201.806	80.13
EB21-PM-24@19-3	0.333706	9.91207	29.703	11.5025	13.33	0.124651	22.3455	494.93	66.9449	0
EB21-PM-24@20-1	0.113912	17.6497	154.941	0.520006	10.5792	0.897093	3.09491	183.368	800.214	93.7
EB21-PM-24@20-2	0.164001	26.2627	160.138	0.790126	13.516	0.851352	4.18596	276.211	571.674	104.98
EB21-PM-24@21-1	0.109366	1.11425	10.1882	1.36621	18.358	0.757726	5.26343	799.401	323.255	80.7
EB21-PM-24@21-3	2.84997	18.19	6.38251	9.23566	4.81662	0.373088	4.04675	415.246	27.7656	49.2
EB21-PM-24@21-4	0.143628	1.36317	9.49096	2.54748	16.9356	0.691284	9.35337	556.718	235.195	82.35
EB21-PM-24@21-5	0.259753	2.41072	9.28081	3.76968	17.6923	0.707885	7.70418	346.593	146.396	46.54
EB21-PM-24@21-6	0.0564213	1.22364	21.6876	0.397194	13.6508	0.876452	3.85453	610.847	1048.49	98.38
EB21-PM-24@22-1	0.231639	0.722247	3.11799	11.6022	15.2735	0.13013	27.0338	487.292	76.1596	0
EB21-PM-24@22-2	0.897831	18.6024	20.7193	13.7874	8.32358	0.0707945	16.6825	443.432	36.6945	7.79
EB21-PM-24@22-3	0.217581	1.92664	8.85479	12.3433	16.8683	0.105364	26.4275	473.472	79.8843	0
EB21-PM-24@23	0.2787	4.15728	14.9167	10.9973	16.175	0.258766	16.1809	427.13	73.8019	0
EB21-PM-24@24	0.480391	3.62092	7.53745	12.9713	14.3866	0.147476	17.7499	427.003	62.1006	0
EB21-PM-24@25	0.398492	73.1093	183.465	5.01973	10.2398	0.592754	7.81409	432.564	94.1321	73.41
EB21-PM-24@26	0.621575	0.970095	1.56071	12.3066	18.7765	0.0858975	17.7595	486.517	89.7712	0
EB21-PM-24@27	0.455943	68.8489	151.003	3.02531	8.93859	0.717683	7.33947	406.095	166.364	93.88
EB21-PM-24@28-1	0.108179	1.54325	14.2656	9.94732	26.2767	0.169048	31.651	537.596	143.462	0
EB21-PM-24@28-2	0.212081	15.9089	75.0137	4.66569	14.816	0.544461	10.109	540.857	125.572	88.95
EB21-PM-24@29-1	0.212081	36.7967	20.4294	12.0368	6.34473	0.131932	8.14493	468.976	29.9748	12.26
EB21-PM-24@29-2	1.09219	22.5739	20.6685	10.6752	12.1225	0.17912	9.00683	494.829	59.8861	0
EB21-PM-24@29-3	0.281145	3.15039	11.2056	10.4641	13.5407	0.436498	13.344	322.129	62.0552	54.99
EB21-PM-24@29-4	1.7486	177.55	101.538	5.62556	7.94471	0.573252	4.03	412.584	60.6292	78.41
EB21-PM-24@30	0.940002	184.323	196.088	4.57918	7.0924	0.611227	4.54202	443.453	76.9618	45.89

## Sheet: Type III (~0.27 Ga)
SIMS U-Pb dating of Type III ferrocolumbite.
				Tera-Wasserburg plot without common Pb correction
Sample	U (ppm)	Th (ppm)	Th/U	238U/206Pb	±σ (%)	207Pb/206Pb	±σ (%)	206Pb/238U age (Ma)(207Pb corrected)	±σ	f206%
				measured		measured
BK59F-4-11@1	1.51909	8.52708	5.61329	13.7429	5.24932	0.379734	5.36033	285.545	20.7638	42.28
BK59F-4-11@2	22.5507	40.029	1.77507	20.6242	2.34292	0.133019	2.39818	277.281	6.69907	9.11
BK59F-4-11-@3	47.4504	83.3313	1.75618	21.6341	2.34717	0.138934	1.66134	262.552	6.34878	13.26
BK59F-4-11-@4-1	6.3161	2.32178	0.367597	23.0068	5.81183	0.0655353	9.24615	269.933	15.5921	3.03
BK59F-4-11@4-2	15.7529	30.0427	1.90712	21.5234	2.51828	0.1118	3.11786	272.923	6.96983	6.29
BK59F-4-11@5-1	38.9161	113.912	2.92712	18.4603	3.58111	0.217105	2.1731	275.945	10.6094	22.44
BK59F-4-11@5-2	35.5478	189.159	5.32127	16.7644	2.082	0.279667	1.37378	277.552	8.22726	30.01
BK59F-4-11@6-2	18.8352	8.00456	0.424979	23.2268	4.16869	0.0608435	4.56395	268.876	11.09	0
BK59F-4-11@6-1	17.5633	52.7993	3.00624	22.923	2.82843	0.0725026	3.81806	268.777	7.55593	2.67
BK59F-4-11@7-2	15.2001	15.1167	0.994513	18.2268	3.23417	0.2109	4.14071	281.897	10.322	25.07
BK59F-4-11@7-1	14.0058	20.0152	1.42906	17.8532	2.28835	0.293714	3.82498	255.205	9.32699	35.44
BK59F-4-11@7-3	16.1058	63.448	3.93945	14.0746	3.6693	0.393404	3.76581	269.926	16.1665	46.36
BK59F-4-11@8-2	19.7281	9.62421	0.487842	23.7219	3.09391	0.0514285	8.14981	266.219	8.22787	0
BK59F-4-11@8-1	15.5952	21.6185	1.38622	23.7414	2.59038	0.0581694	5.33104	263.967	6.81345	2.21
BK59F-4-11@9	5.32201	13.0461	2.45135	6.7127	7.91315	0.626247	2.106	310.221	45.7151	91
BK59F-4-11@10	59.7121	82.5238	1.38203	22.8901	2.93177	0.0615053	2.53098	272.565	7.89718	1.93
BK59F-4-11@11	49.8835	48.5768	0.973805	21.9304	5.01811	0.0905104	3.09821	274.738	13.6401	4.81
BK59F-4-11@12-1	5.42076	4.63265	0.854612	20.8552	4.46824	0.137197	6.14581	272.474	12.4757	11.04
BK59F-4-11@12-2	2.6053	2.38887	0.91693	3.65614	10.2806	0.711541	4.98298	396.622	110.544	81.81

## Sheet: Standards
SIMS U-Pb dating of Standards of LCT01 and LCT02.
				Tera-Wasserburg plot without common Pb correction				Wetherill concordia columns (204Pb corrected)
Sample	U (ppm)	Th (ppm)	Th/U	238U/206Pb	±σ (%)	207Pb/206Pb	±σ (%)	207Pb*/235U	±σ (%)	206Pb*/238U	±σ (%)	r	207Pb/206Pb age (Ma)(204Pb corrected)	±σ	207Pb/235U age (Ma)(204Pb corrected)	±σ	206Pb/238U age (Ma)(204Pb corrected)	±σ	f206%
				measured		measured
Sample of LCT01
LCT01@01	165.63	1.07326	0.00647987	3.10963	1.42172	0.116776	0.41729	4.8303	1.66121	0.318565	1.42604	0.858437	1798.91	15.5023	1790.19	14.0716	1782.72	22.2482	0.94
LCT01@02	95.2941	0.617771	0.00648278	3.08366	1.30413	0.10995	0.469804	4.9096	1.38888	0.324233	1.30417	0.939012	1796.45	8.69224	1803.91	11.7842	1810.37	20.6177	0.02
LCT01@03	1864.06	13.2602	0.0069014	3.07999	1.99646	0.110265	0.193344	4.86503	2.00765	0.324059	1.99684	0.994617	1780.81	6.65691	1796.22	17.052	1809.52	31.5822	0.19
LCT01@04	1772.82	11.632	0.00656129	3.12911	1.29839	0.110816	0.193344	4.81295	1.31538	0.318972	1.29885	0.987432	1790.03	6.64782	1787.16	11.1192	1784.71	20.2805	0.19
LCT01@05	1672.49	10.1895	0.00609237	3.11846	1.31549	0.110922	0.214111	4.86128	1.33505	0.320298	1.31581	0.985591	1800.67	6.83017	1795.57	11.3058	1791.18	20.6104	0.12
LCT01@06	616.721	3.46204	0.00561363	3.06806	1.33371	0.110837	0.183865	4.97851	1.34654	0.325916	1.33373	0.990484	1812.38	6.40504	1815.68	11.4499	1818.56	21.1684	0.01
LCT01@07	634.1	3.22509	0.00508608	3.13342	2.15459	0.109729	0.211875	4.82841	2.16498	0.31914	2.15459	0.9952	1794.91	6.68543	1789.86	18.3765	1785.53	33.6906	0.01
LCT01@08	599.124	3.15025	0.00779423	3.25922	2.84848	0.115361	0.822061	4.59914	3.0184	0.304381	2.8628	0.94845	1792.55	17.418	1749.11	25.4919	1713	43.2093	0.8
LCT01@09	225.879	1.43041	0.0072255	3.17126	4.94267	0.110447	0.344333	4.80202	4.95465	0.315333	4.94267	0.997582	1806.78	6.25868	1785.25	42.5156	1766.89	76.8421	0
LCT01@10	1771.74	10.6219	0.00623285	3.10987	3.42634	0.110505	0.327828	4.89938	3.44199	0.321557	3.42634	0.995454	1807.73	5.95799	1802.15	29.4481	1797.33	53.9682	0
LCT01@11	757.591	4.83421	0.00621989	2.97574	2.01719	0.110697	0.23416	5.09438	2.03248	0.335749	2.0174	0.992579	1800.17	7.07069	1835.17	17.3994	1866.19	32.7721	0.09
LCT01@12	611.589	3.51672	0.00575013	3.03376	2.16706	0.110697	0.23416	5.03103	2.17968	0.329624	2.16706	0.994213	1810.89	6.91379	1824.56	18.6323	1836.56	34.7255	0.09
LCT01@13	686.731	3.70248	0.00539145	3.10133	2.16191	0.110021	0.172505	4.89135	2.16878	0.322442	2.16191	0.996832	1799.75	6.29551	1800.77	18.4501	1801.64	34.0704	0.02
LCT01@14	343.168	2.50939	0.00502431	3.01325	2.01709	0.112758	0.25302	5.02157	2.04483	0.33067	2.01797	0.986861	1801.71	6.00899	1822.97	17.4641	1841.63	32.4076	0.36
LCT01@15	0	0	0.00802067	3.21318	2.94928	0.110691	0.516668	4.74983	2.9942	0.311218	2.94928	0.985	1810.79	9.38648	1776.08	25.4308	1746.7	45.2844	0.05
LCT01@16	330.558	2.17385	0.00501736	2.80663	2.07534	0.119359	0.332811	5.403	2.13842	0.352301	2.07932	0.972359	1819.6	9.06113	1885.33	18.4894	1945.58	35.0153	1.12
LCT01@17	776.981	4.30874	0.00554549	3.11987	1.28659	0.110983	0.173365	4.87564	1.30072	0.320273	1.28676	0.98927	1806.18	6.45529	1798.06	11.019	1791.06	20.1535	0.08
LCT01@18	869.464	5.02452	0.00577887	3.04924	1.24619	0.112345	0.167979	4.98756	1.26226	0.327148	1.24654	0.987541	1808.82	6.53811	1817.21	10.7328	1824.54	19.8389	0.24
Sample of LCT02
LCT02@01	524.688	12.4003	0.0236337	6.56261	1.24425	0.069867	0.355425	1.4679	1.29402	0.152378	1.24425	0.96154	924.448	7.30254	917.265	7.84545	914.282	10.6148	0
LCT02@02	570.905	11.4799	0.0201083	6.48646	1.24436	0.0698728	0.337782	1.47851	1.29549	0.154109	1.24441	0.960573	916.035	7.41	921.619	7.87735	923.954	10.7207	0.04
LCT02@03	345.543	5.49726	0.015909	6.59082	1.3191	0.0696184	0.535991	1.45642	1.42384	0.151726	1.3191	0.926441	917.119	11.0251	912.529	8.60823	910.632	11.2121	0
LCT02@04	370.54	5.7403	0.0154917	6.44423	1.29565	0.0697948	0.509089	1.49158	1.39438	0.155163	1.29568	0.929214	920.122	10.5942	926.96	8.51141	929.838	11.2289	0.01
LCT02@05	405.706	6.92804	0.0170765	6.43959	1.26772	0.0695651	0.401443	1.48948	1.32977	0.155289	1.26772	0.953343	915.543	8.25947	926.104	8.11082	930.545	10.9942	0
LCT02@06	473.013	9.42685	0.0199294	6.62669	2.1572	0.069629	0.383947	1.44876	2.1911	0.150905	2.1572	0.984527	917.433	7.89716	909.357	13.2486	906.034	18.2594	0
LCT02@07	339.523	5.69259	0.0167664	6.65576	2.15353	0.0693993	0.53605	1.43767	2.21924	0.150246	2.15353	0.970389	910.633	11.0374	904.749	13.3775	902.341	18.159	0
LCT02@08	406.761	6.21156	0.0151354	6.46503	3.88991	0.0689789	0.70309	1.47112	3.95294	0.154678	3.88991	0.984055	898.108	14.5053	918.586	24.1805	927.135	33.6791	0
LCT02@09	398.97	6.2133	0.0147773	6.62092	3.4595	0.0699786	0.897093	1.4573	3.57392	0.151036	3.4595	0.967984	927.725	18.4229	912.893	21.7525	906.77	29.3299	0
LCT02@10	465.251	10.3279	0.0223782	6.49496	3.6538	0.0693751	0.458935	1.47275	3.68251	0.153966	3.6538	0.992204	909.915	9.45064	919.257	22.518	923.155	31.5032	0
LCT02@11	441.461	9.52106	0.0221243	6.57733	3.54579	0.0703965	0.934742	1.47572	3.66693	0.152037	3.54579	0.966964	939.941	19.1599	920.475	22.4401	912.374	30.2366	0
LCT02@12	471.215	10.1426	0.022213	6.49866	4.44182	0.069877	0.471977	1.48256	4.46682	0.153878	4.44182	0.994402	924.74	9.69683	923.276	27.4536	922.664	38.2987	0
LCT02@13	452.206	9.85284	0.0222129	6.51153	4.15516	0.069877	0.471977	1.47963	4.18188	0.153574	4.15516	0.993611	924.739	9.69683	922.078	25.6592	920.966	35.7587	0
LCT02@14	444.811	9.54276	0.022276	6.22791	3.74011	0.0688064	0.698265	1.52331	3.80473	0.160568	3.74011	0.983015	892.941	14.4174	939.809	23.5943	959.93	33.4438	0.01
LCT02@15	409.393	6.23881	0.01495	6.61647	3.49847	0.0706346	0.655181	1.47195	3.5593	0.151138	3.49847	0.982912	946.858	13.4149	918.929	21.7516	907.34	29.6786	0
LCT02@16	437.733	6.60018	0.0149225	6.50281	4.22518	0.0698283	0.493215	1.48058	4.25387	0.15378	4.22518	0.993256	923.309	10.1354	922.468	26.1135	922.116	36.4053	0
LCT02@17	591.143	16.4888	0.0274455	6.64702	1.97425	0.0696852	0.712306	1.42993	2.1107	0.150308	1.9744	0.935422	898.649	15.3936	901.52	12.6908	902.692	16.6526	0.09
LCT02@18	455.5	11.2629	0.0247266	6.69568	2.14936	0.0696852	0.712306	1.43498	2.26432	0.14935	2.14936	0.949231	919.092	14.6475	903.63	13.6405	897.318	18.0297	0.01
LCT02@19	483.978	9.66333	0.0199665	6.56488	2.14213	0.0696162	0.339931	1.46213	2.16893	0.152326	2.14213	0.987642	917.055	6.99221	914.886	13.1632	913.987	18.28	0
LCT02@20	401.16	7.16059	0.0160378	6.44756	1.99132	0.0696993	0.715874	1.49051	2.11609	0.155098	1.99132	0.941038	919.506	14.7199	926.523	12.9412	929.475	17.2594	0
LCT02@21	585.782	15.5206	0.0264955	6.35533	2.94403	0.0687433	0.525544	1.4914	2.99057	0.157348	2.94403	0.984438	891.046	10.8543	926.886	18.3422	942.023	25.8541	0
LCT02@22	383.643	6.82294	0.0177846	6.70623	3.33645	0.0695959	0.413451	1.43089	3.36197	0.149115	3.33645	0.992409	916.453	8.50532	901.921	20.2954	896	27.9707	0
LCT02@23	375.247	6.32031	0.0151359	6.48748	1.92748	0.069981	0.436818	1.48732	1.97636	0.154143	1.92748	0.975269	927.796	8.9702	925.225	12.0711	924.146	16.6162	0
LCT02@24	389.026	6.85485	0.0176206	6.51958	3.38181	0.0696955	0.404267	1.47396	3.40588	0.153384	3.38181	0.992931	919.395	8.31259	919.755	20.816	919.906	29.0571	0
LCT02@25	389.026	6.85485	0.0176206	6.51958	3.38181	0.0696955	0.404267	1.47396	3.40588	0.153384	3.38181	0.992931	919.395	8.31259	919.755	20.816	919.906	29.0571	0
LCT02@26	515.451	12.2216	0.0237105	6.5804	1.24419	0.0697597	0.359518	1.45979	1.29705	0.15195	1.2442	0.959257	918.846	7.53589	913.923	7.84613	911.885	10.5885	0.01
LCT02@27	393.569	6.76114	0.0171791	6.57607	2.99316	0.0701668	0.406968	1.47118	3.0207	0.152067	2.99316	0.990883	933.239	8.35015	918.614	18.4261	912.537	25.519	0
LCT02@28	396.551	9.04796	0.0228166	6.50883	1.27741	0.0692469	0.570791	1.46689	1.39914	0.153637	1.27741	0.913	906.105	11.7611	916.85	8.48304	921.321	10.9761	0
LCT02@29	393.569	6.76114	0.0171791	6.57607	2.99316	0.0701668	0.406968	1.47118	3.0207	0.152067	2.99316	0.990883	933.239	8.35015	918.614	18.4261	912.537	25.519	0
LCT02@30	374.635	8.62617	0.0230255	6.51333	1.29662	0.0696267	0.452755	1.47392	1.37339	0.153531	1.29662	0.944099	917.365	9.31257	919.738	8.34249	920.728	11.1346	0
