# Supplementary material for: Three-stage niobium mineralization at Bayan Obo, China
Source: Natl Sci Rev. 2024 Feb 22;11(4):nwae063. doi: 10.1093/nsr/nwae063 (PMC11018119; doi:10.1093/nsr/nwae063)
Supplement: nwae063_Supplemental_Files [file nwae063_supplemental_files.zip › Supplementary Data Set S1.xlsx]

## Sheet: Summary
	MAJOR COMPOSITION OF FERROCOLUMBITE
	Sample	Type I (n = 107)		Type II (n = 31)		Type III (n = 31)
	Age	~1.3 Ga		~0.44 Ga		~0.27 Ga
		Average	2sd	Average	2sd	Average	2sd
	MgO	1.32236	0.186268	0.567561	0.0287712	1.69143	0.0416235
	MnO	2.26644	0.480021	4.72124	0.177255	2.71351	0.276542
	FeO	16.7661	0.512495	15.885	0.0421206	15.5559	0.179867
	Sc2O3	0.381667	2.20572	0.0203419	1.46698	0.0916581	3.73081
	Nb2O5	76.5655	1.64703	76.5637	2.3977	76.9956	1.26088
	Ta2O5	0.0364486	0.0874061	0.0222968	0.0644204	0.0614032	0.119537
	TiO2	1.71983	0.778744	0.977935	0.761824	1.39002	1.14132
	Total(wt%)	99.0584	1.7611	98.758	1.52434	98.4995	3.42941
	Structrual formula calculated on the basis of O = 6 atoms (AB2O6)
	Mg	0.109382	0.0101724	0.0476808	0.00162434	0.140594	0.00230609
	Mn	0.106523	0.0394283	0.224985	0.015089	0.128131	0.0227446
	Fe	0.778183	0.0247848	0.748594	0.00206446	0.725293	0.00877528
	A site total	0.994089		1.02126		0.994018
	Sc	0.0184531	0.0786571	0.000998617	0.120247	0.00445513	0.0544172
	Nb	1.92079	0.0360866	1.94966	0.0259322	1.94042	0.0517953
	Ta	0.000551069	0.00132397	0.000340288	0.000979139	0.000932816	0.00181424
	Ti	0.0718129	0.0326035	0.0413939	0.0320252	0.0583553	0.0480012
	B site total	2.0116		1.9924		2.00416
	Mn#	0.120686	0.0574357	0.231037	0.123252	0.150359	0.0255133
	Ta#	0.000286727	0.000687588	0.000174474	0.000501311	0.000482554	0.000938483
	Mn# = Mn/(Fe+Mn)(atomic ratios).
	Ta# = Ta/(Ta+Nb)(atomic ratios).

## Sheet: EPMA data
EPMA major element analysis of ferrocolumbite.
Samples		Oxide(wt%)									Molar at O=6
		MgO	Sc2O3	MnO	Nb2O5	FeO	Ta2O5	TiO2	Total		Mg	Sc	Mn	Fe	Nb	Ta	Ti	Mn/Fe+Mn	Ta/Ta+Nb
Type I	BK59F-5-7-1	0.8284	0.0482	1.6535	75.5312	18.3279	0.0497	2.382	98.8209		0.0689632	0.0023452	0.0782041	0.855895	1.90672	0.000754693	0.100064	0.0837214	0.000395651
	BK59F-5-7-2	1.2067	0.2283	2.2006	78.8074	16.9513	0.0975	1.6015	101.093		0.0978509	0.01082	0.10138	0.771078	1.93782	0.00144214	0.0655317	0.116201	0.000743651
	BK59F-5-7-3	1.2201	0.2114	2.254	76.7847	16.9293	0.0576	1.3944	98.8515		0.101617	0.0102903	0.106652	0.79093	1.93921	0.00087504	0.0586024	0.118822	0.000451031
	BK59F-5-7-4	1.1721	0.2026	2.0899	75.1996	17.5628	0.0412	1.6657	97.9339		0.0982307	0.00992376	0.0995074	0.825669	1.91108	0.00062982	0.0704431	0.107555	0.000329453
	BK59F-5-7-5	1.2589	0.1488	2.0298	75.9542	17.5261	0.116	1.7397	98.7735		0.104613	0.00722689	0.0958285	0.816976	1.91394	0.00175828	0.0729504	0.104983	0.000917829
	BK59F-5-7-6	1.2987	0.2364	2.2052	76.6776	16.9457	0.0855	1.4282	98.8773		0.107929	0.0114823	0.104117	0.789981	1.93231	0.00129607	0.0598929	0.116449	0.000670287
	BK59F-5-7-7	1.2439	0.1548	2.0728	76.7301	17.563	B.D.L.	1.5069	99.2715		0.103189	0.00750538	0.0976904	0.817289	1.93017	0	0.0630798	0.106768	0
	BK59F-5-7-8	1.3107	0.2434	2.2461	75.4628	16.9622	0.0298	1.7378	97.9928		0.109861	0.0119238	0.106959	0.79754	1.91803	0.00045561	0.073502	0.118252	0.000237484
	BK59F-5-7-9	1.0655	0.1909	1.8968	76.5043	17.9948	0.0181	1.513	99.1834		0.0884697	0.00926407	0.0894768	0.838144	1.92623	0.00027413	0.0633927	0.0964584	0.000142294
	BK59F-5-7-10	1.2552	0.3553	2.2761	76.0133	17.052	B.D.L.	1.5008	98.4527		0.105005	0.0173718	0.108177	0.800204	1.92827	0	0.0633545	0.119088	0
	BK59F-5-7-11	1.0179	0.1733	1.9043	74.1753	18.7436	0.0659	3.3631	99.4434		0.0841653	0.00837493	0.0894563	0.869383	1.85981	0.000993916	0.140322	0.0932965	0.000534132
	BK59F-5-7-12	1.309	0.2744	2.0816	75.3319	17.4218	0.0342	2.0499	98.5028		0.109131	0.0133704	0.0985943	0.81476	1.90444	0.000520079	0.086238	0.107947	0.000273013
	BK59F-5-7-13	1.2221	0.1934	2.1606	75.9526	17.1214	0.0785	1.4512	98.1798		0.102459	0.0094766	0.102911	0.805213	1.93093	0.00120046	0.0613943	0.113323	0.000621315
	BK59F-5-7-14	1.0845	B.D.L.	1.7317	76.3536	17.9702	0.0582	1.6741	98.8723		0.0901101	0	0.0817455	0.837581	1.92378	0.00088207	0.0701915	0.088919	0.000458299
	BK59F-5-17-15	1.1469	0.4503	2.0053	77.873	17.0985	0.0734	1.5571	100.205		0.0940361	0.0215787	0.0934106	0.786425	1.93615	0.00109775	0.0644236	0.106168	0.000566653
	BK59F-5-17-16	1.5814	0.8259	2.451	76.0291	15.3502	B.D.L.	1.6764	97.914		0.130819	0.0399309	0.115191	0.712314	1.90717	0	0.0699785	0.139203	0
	BK59F-5-17-17	1.4654	0.9526	2.4799	75.4035	15.7836	0.0053	2.0356	98.1259		0.121463	0.046148	0.11678	0.733877	1.89523	8.01308e-05	0.085141	0.137282	4.22786e-05
	BK59F-5-17-18	1.2056	0.5241	2.0518	75.6393	16.9152	0.0403	1.8301	98.2064		0.10059	0.0255576	0.0972598	0.791695	1.91373	0.000613327	0.0770522	0.109409	0.000320386
	BK59F-5-17-19	1.5772	0.5385	2.4168	76.1196	16.7816	0.0638	1.6917	99.1892		0.129571	0.0258559	0.1128	0.773362	1.89626	0.000956042	0.0701297	0.12729	0.000503918
	BK59F-5-17-20	1.7424	0.7604	2.7321	77.8526	15.4584	B.D.L.	1.7848	100.331		0.141283	0.0360361	0.125859	0.70313	1.91424	0	0.0730281	0.151823	0
	BK59F-5-17-21	1.562	0.846	2.5595	75.808	15.5699	0.0079	1.9519	98.3052		0.129576	0.0410173	0.120627	0.724533	1.90695	0.000119538	0.0817069	0.142727	6.26815e-05
	BK59F-5-17-22	0.9328	0.9989	1.5873	75.3625	17.4329	0.0227	2.046	98.3831		0.0777023	0.048632	0.0751194	0.814601	1.90363	0.000344912	0.0860023	0.0844303	0.000181153
	BK59F-5-17-23	1.1861	1.0868	2.0257	75.105	16.5773	B.D.L.	2.3183	98.2992		0.0985451	0.0527737	0.0956173	0.772605	1.89219	0	0.0971947	0.11013	0
	BK59F-5-17-24	1.655	0.809	2.0993	75.6921	16.2372	B.D.L.	1.8794	98.372		0.136316	0.0389451	0.0982364	0.750225	1.89053	0	0.078114	0.115782	0
	BK59F-5-17-25	1.2241	0.6915	2.6736	76.2154	16.0439	B.D.L.	1.7433	98.5918		0.101672	0.0335686	0.126162	0.747526	1.9196	0	0.0730664	0.144402	0
	BK59F-5-17-26	1.4077	0.8454	2.1461	77.0032	16.2466	0.1195	1.8321	99.6006		0.115604	0.0405771	0.100129	0.748439	1.91759	0.00179006	0.0759228	0.117998	0.000932628
	BK59F-5-17-27	1.5912	0.5422	1.9525	77.8624	16.4685	B.D.L.	1.6035	100.02		0.130095	0.025909	0.0906932	0.755301	1.93039	0	0.0661552	0.107203	0
	BK59F-5-17-28	1.3465	0.4137	1.9208	78.0048	17.1325	B.D.L.	1.2734	100.092		0.110423	0.0198286	0.0894915	0.788139	1.93979	0	0.0526958	0.101969	0
	BK59F-5-17-29	1.3086	0.3737	1.9134	77.3969	17.0512	0.0095	1.4797	99.533		0.107806	0.0179935	0.0895553	0.787994	1.9335	0.000142757	0.0615135	0.102052	7.38282e-05
	BK59F-5-17-30	1.33	0.3777	1.8736	76.9586	17.3919	0.0096	1.3099	99.2513		0.109978	0.018254	0.0880198	0.806739	1.92972	0.000144798	0.0546579	0.0983727	7.50302e-05
	BK59F-5-17-31	1.3484	0.6809	2.0145	76.2197	16.6389	B.D.L.	1.7803	98.6827		0.11184	0.0330077	0.0949275	0.774162	1.91702	0	0.0745126	0.109226	0
	BK59F-5-17-32	2.1108	0.7219	2.3149	72.2798	14.9129	0.1133	1.9352	94.3888		0.180326	0.0360449	0.112355	0.714668	1.87245	0.00176554	0.0834252	0.135855	0.000942016
	BK59F-5-17-33	1.31	0.3661	2.2508	77.0031	17.0583	B.D.L.	1.3135	99.3018		0.108381	0.0177025	0.105795	0.791675	1.93184	0	0.0548366	0.117882	0
	BK59F-5-17-34	1.4326	0.7648	2.1557	76.8349	16.3826	0.013	1.7956	99.3792		0.117889	0.0367832	0.100782	0.756242	1.91729	0.000195132	0.0745618	0.117596	0.000101764
	BK59F-5-17-35	1.2885	0.4254	2.1165	76.0726	16.7181	0.0309	1.1336	97.7856		0.108303	0.0208981	0.10107	0.788266	1.93895	0.000473752	0.0480811	0.113646	0.000244275
	BK59F-5-17-36	1.2809	0.52	2.1181	76.5989	16.855	B.D.L.	1.493	98.8659		0.106309	0.0252239	0.0998731	0.784717	1.92779	0	0.0625278	0.112903	0
	BK59F-5-17-37	1.1428	0.3292	2.0917	78.0229	17.4528	0.0277	1.1026	100.17		0.0940757	0.0158388	0.097826	0.805939	1.94765	0.000415933	0.045802	0.108243	0.000213511
	BK59F-5-17-38	1.4882	0.6473	2.5625	77.4006	15.823	0.0381	1.6718	99.6315		0.122225	0.0310713	0.119567	0.728984	1.92764	0.00057077	0.0692856	0.140907	0.00029601
	BK59F-5-17-39	1.4695	0.6603	2.7044	76.9816	15.9113	0.0585	1.6436	99.4292		0.120896	0.0317495	0.126404	0.734305	1.92048	0.000877876	0.0682333	0.14686	0.000456904
	BK59F-5-17-40	1.5596	0.4894	2.4832	77.5384	16.17	B.D.L.	1.3727	99.6133		0.128363	0.0235421	0.116115	0.746565	1.9352	0	0.0570115	0.134598	0
	BK59F-5-17-41	1.2219	0.8002	2.0274	77.4062	16.7039	B.D.L.	1.8007	99.9603		0.100136	0.0383273	0.0943936	0.767898	1.92359	0	0.0744657	0.109468	0
	BK59F-5-17-42	1.3867	0.9145	2.15	76.695	16.6336	0.0216	2.0606	99.862		0.113495	0.0437454	0.0999725	0.763679	1.90346	0.000322467	0.0851035	0.115756	0.000169382
	BK59F-5-17-43	1.2323	0.2825	1.9593	75.9749	17.7308	0.0382	1.8807	99.0987		0.101908	0.0136542	0.0920536	0.822528	1.90522	0.000576225	0.0784822	0.100651	0.000302354
	BK59F-5-17-44	1.4838	0.7258	2.1445	76.6655	16.6194	0.0267	1.6625	99.3282		0.12194	0.0348611	0.100125	0.766151	1.91052	0.000400237	0.068943	0.115581	0.000209447
	BK59F-5-17-45	1.3332	0.597	2.144	76.7875	16.5856	B.D.L.	1.5995	99.0468		0.110331	0.0288755	0.100803	0.769948	1.92696	0	0.066795	0.115765	0
	BK59F-5-17-46	1.2672	0.6924	1.9562	75.8181	16.7876	B.D.L.	1.8675	98.389		0.105416	0.0336646	0.0924533	0.783394	1.91257	0	0.0783937	0.105559	0
	BK59F-5-17-47	1.383	0.5567	2.3773	76.7706	16.1153	B.D.L.	1.6798	98.8827		0.114373	0.0269078	0.111695	0.747602	1.92521	0	0.0701001	0.129984	0
	BK59F-5-17-48	1.3402	0.5789	2.5571	75.405	16.3187	0.019	2.153	98.3719		0.111248	0.0280854	0.120592	0.759868	1.89804	0.000287682	0.0901832	0.136965	0.000151545
	BK59F-5-17-49	0.9984	0.07	1.8897	78.2987	18.0095	B.D.L.	1.2455	100.512		0.0819871	0.00335965	0.088162	0.829608	1.94974	0	0.0516112	0.0960612	0
	BK59F-5-17-50	1.5584	0.193	1.8575	78.8477	17.0562	0.0532	1.3926	100.959		0.126747	0.00917423	0.085829	0.778162	1.94459	0.000789234	0.0571536	0.0993402	0.000405696
	BK59F-5-8-51	0.7067	0.221	2.092	77.6676	17.9811	B.D.L.	1.4829	100.151		0.0582541	0.0106473	0.0979717	0.831453	1.94139	0	0.0616826	0.105411	0
	BK59F-5-8-52	1.3038	0.0306	2.4367	75.8508	17.0026	0.15	1.2341	98.0086		0.109765	0.00150567	0.116548	0.802971	1.93641	0.00230347	0.0524281	0.126749	0.00118814
	BK59F-5-8-53	1.4048	0.305	3.0602	77.4809	16.453	0.0137	1.8041	100.522		0.11473	0.0145585	0.14199	0.753766	1.91884	0.000204089	0.0743501	0.158514	0.000106349
	BK59F-5-8-54	1.8516	0.0929	3.5428	76.5617	14.8743	B.D.L.	1.366	98.2893		0.154396	0.00452751	0.167835	0.695754	1.9359	0	0.0574777	0.194346	0
	BK59F-5-8-55	1.9111	0.0568	3.5122	78.3211	14.9847	0.0051	1.4641	100.255		0.156174	0.00271287	0.163062	0.686918	1.94083	7.6021e-05	0.0603749	0.191842	3.91678e-05
	BK59F-5-8-56	1.4652	0.176	3.7053	77.4062	15.2352	0.0482	1.2456	99.2817		0.12127	0.00851383	0.174232	0.707353	1.94274	0.000727682	0.052023	0.197635	0.000374424
	BK59F-5-8-57	1.6178	0.1564	3.3451	77.5651	15.1386	0.031	1.4259	99.2799		0.133315	0.00753261	0.156607	0.699793	1.93822	0.000465964	0.0592929	0.182866	0.000240351
	BK59F-5-8-58	1.2623	0.0589	2.506	74.5459	17.0831	0.0883	1.6148	97.1593		0.106996	0.00291793	0.12068	0.812272	1.91607	0.00136522	0.0690689	0.129352	0.000712003
	BK59F-5-8-59	1.6065	0.1623	3.4622	76.6673	15.3062	0.1744	1.3241	98.703		0.133788	0.0078997	0.163809	0.715047	1.93611	0.00264923	0.0556439	0.186389	0.00136646
	BK59F-5-8-60	0.8562	0.1702	1.6535	77.2339	18.3492	0.0154	1.3545	99.6329		0.0709685	0.00824526	0.0778649	0.853173	1.94124	0.000232835	0.0566537	0.0836324	0.000119927
	BK59F-5-8-61	1.4425	0.195	2.9581	78.2641	16.2716	0.1142	1.4046	100.65		0.117866	0.00931242	0.13732	0.745819	1.93918	0.00170206	0.0579142	0.155491	0.000876954
	BK59F-5-8-62	1.1135	0.1386	2.0485	77.3585	17.4846	B.D.L.	1.4774	99.6211		0.0921155	0.00670132	0.0962778	0.811387	1.94058	0	0.0616737	0.106072	0
	BK59F-5-8-63	1.438	0.1917	3.0583	76.5701	15.8578	0.0205	1.3741	98.5105		0.119967	0.00934715	0.144954	0.742122	1.93706	0.000311956	0.0578469	0.163406	0.00016102
	BK59F-5-8-64	1.5249	0.1623	2.9594	77.2284	16.0203	B.D.L.	1.3613	99.2566		0.126197	0.00785022	0.139143	0.74372	1.93806	0	0.0568489	0.157604	0
	BK59F-5-8-65	1.454	0.1247	3.1134	78.2639	15.7669	B.D.L.	1.3994	100.122		0.119336	0.00598176	0.145175	0.725912	1.94783	0	0.0579574	0.166659	0
	BK59F-5-8-66	1.0477	0.0694	1.8683	75.3847	18.4188	0.0649	2.2613	99.1151		0.0868777	0.00336345	0.0880169	0.856767	1.89556	0.000981641	0.0946213	0.0931608	0.000517596
	BK59F-5-8-67	1.238	0.0694	2.5878	77.1913	16.7667	0.0247	1.592	99.4699		0.102107	0.00334541	0.121259	0.775735	1.93057	0.000371595	0.066258	0.135184	0.000192442
	BK59F-5-8-68	1.337	0.0908	2.9484	77.5178	16.3665	0.0635	1.2512	99.5752		0.110518	0.00438676	0.138464	0.758909	1.94306	0.000957445	0.0521903	0.1543	0.000492508
	BK59F-5-8-69	1.5166	0.0889	3.2855	77.2018	15.6133	0.2046	1.3404	99.2511		0.125446	0.00429776	0.154395	0.724453	1.9364	0.00308694	0.0559473	0.175679	0.00159163
	BK59F-5-8-70	1.2013	0.0129	2.7706	77.2174	17.4021	B.D.L.	1.2061	99.8104		0.099484	0.000624376	0.130354	0.808413	1.93909	0	0.0504016	0.138856	0
	BK59F-5-8-71	1.5092	0.0151	3.0492	75.9556	16.7031	0.0756	1.8704	99.1782		0.124594	0.000728587	0.143016	0.77353	1.90148	0.00113844	0.0779191	0.156038	0.000598352
	BK59F-5-8-72	1.4663	0.0345	3.3343	77.3634	15.6612	0.0228	1.114	98.9965		0.121912	0.00167648	0.157498	0.730431	1.95048	0.000345776	0.0467378	0.177377	0.000177246
	BK59F-5-8-73	1.1647	0.0412	2.1745	78.9451	17.206	0.0271	0.8295	100.388		0.0956779	0.00197811	0.101486	0.79288	1.96655	0.000406072	0.0343853	0.113472	0.000206447
	BK59F-5-8-74	1.8141	0.1883	3.5029	74.3863	15.0377	0.0935	1.7745	96.7973		0.152182	0.00923225	0.166947	0.707643	1.89225	0.00143071	0.0751169	0.190886	0.000755518
	BK59F-5-8-75	2.4102	0.1061	3.3934	76.9185	14.5429	0.0127	1.2109	98.5947		0.19523	0.005023	0.156162	0.660806	1.88932	0.000187643	0.0494949	0.191148	9.9308e-05
	BK59F-5-8-76	1.4592	0.0944	3.3752	76.5738	16.0912	0.0547	1.7436	99.3921		0.120583	0.00455931	0.15846	0.745918	1.91882	0.000824511	0.0727074	0.175214	0.000429512
	BK59F-5-8-77	1.4484	0.0172	2.8123	77.8147	16.2175	0.0675	1.3991	99.7767		0.119242	0.000827606	0.131538	0.748953	1.9426	0.00101363	0.0581231	0.149391	0.000521519
	BK59F-5-8-78	1.4229	0.1361	2.4679	78.1584	16.4584	0.1243	1.3281	100.096		0.116776	0.00652816	0.115068	0.757698	1.94507	0.00186074	0.0550007	0.131843	0.000955729
	BK59F-5-15-79	1.1365	0.4312	1.6976	74.8605	17.5648	B.D.L.	2.9026	98.5932		0.0943433	0.0209206	0.0800616	0.817927	1.88441	0	0.121587	0.0891566	0
	BK59F-5-15-80	1.2609	0.4	1.8663	76.8021	17.2431	0.0492	1.8322	99.4538		0.104014	0.0192853	0.0874665	0.797918	1.92118	0.000740311	0.0762684	0.0987893	0.000385194
	BK59F-5-15-81	1.286	0.2886	1.8847	76.8314	17.115	B.D.L.	1.8325	99.2382		0.106112	0.013918	0.0883518	0.792196	1.92241	0	0.0763007	0.100337	0
	BK59F-5-15-82	1.2102	0.3575	1.8597	76.6371	16.9847	0.0588	2.0832	99.1912		0.0997039	0.0172141	0.0870453	0.784952	1.91459	0.000883627	0.0866054	0.099823	0.000461309
	BK59F-5-15-83	1.2637	0.4571	1.9342	75.5928	17.0405	0.0935	1.7631	98.1449		0.105307	0.0222628	0.091572	0.796574	1.91019	0.00142122	0.0741395	0.103105	0.000743469
	BK59F-5-15-84	1.2243	0.3921	1.9205	76.715	17.1314	B.D.L.	1.663	99.0463		0.101098	0.0189237	0.0900981	0.793554	1.92095	0	0.0692955	0.101961	0
	BK59F-5-15-85	1.1785	0.5411	1.9333	75.6706	17.4145	0.0549	2.4074	99.2003		0.0972935	0.0261088	0.0906779	0.806483	1.89436	0.000826729	0.100291	0.101072	0.000436225
	BK59F-5-15-86	1.2648	0.4666	1.8836	76.2311	16.9416	0.0302	1.8975	98.7154		0.104922	0.0226227	0.088773	0.788368	1.9176	0.00045697	0.0794302	0.101207	0.000238246
	BK59F-5-15-87	1.3691	0.437	1.9116	76.5587	16.766	B.D.L.	1.9044	98.9468		0.113099	0.0210988	0.0897154	0.77693	1.91778	0	0.0793852	0.10352	0
	BK59F-5-15-88	1.2028	0.5575	1.8897	76.6204	16.831	0.011	1.8751	98.9875		0.0994093	0.0269298	0.0887308	0.780322	1.92026	0.00016583	0.0782019	0.102101	8.63506e-05
	BK59F-5-15-89	1.0735	0.6365	1.905	74.0088	17.0442	0.1165	1.9096	96.6941		0.0910614	0.0315562	0.0918068	0.811034	1.9037	0.00180258	0.0817398	0.101687	0.000945989
	BK59F-5-15-90	1.2939	0.4048	1.8853	76.0111	17.1436	B.D.L.	2.1489	98.8876		0.107059	0.0195756	0.0886236	0.795707	1.90713	0	0.0897215	0.100215	0
	BK59F-5-15-91	1.2216	0.4242	1.799	75.9516	17.2816	B.D.L.	2.724	99.402		0.100444	0.0203855	0.0840379	0.797096	1.89372	0	0.113022	0.0953748	0
	BK59F-5-15-92	1.1993	0.3558	1.9085	76.5423	17.1755	0.0666	2.0598	99.3078		0.0989665	0.0171601	0.0894747	0.79506	1.91533	0.00100247	0.0857718	0.101155	0.000523118
	BK59F-5-15-93	1.1317	0.6266	1.8771	76.6018	16.9808	B.D.L.	1.9746	99.1926		0.0933904	0.0302215	0.0880047	0.786066	1.91687	0	0.082226	0.100684	0
	BK59F-5-15-94	1.1958	0.6994	1.898	75.2344	16.5569	B.D.L.	2.0154	97.5999		0.0996453	0.0340626	0.089855	0.77394	1.90106	0	0.0847459	0.104023	0
	BK59F-5-15-95	1.1565	0.553	1.7902	75.1758	16.9481	B.D.L.	1.9502	97.5738		0.0971521	0.027151	0.085439	0.798652	1.91499	1.22584e-05	0.0826695	0.0966404	6.40123e-06
	BK59F-5-15-96	1.2223	0.3785	1.9385	75.842	16.8775	B.D.L.	1.5277	97.7865		0.102299	0.0185146	0.0921736	0.792376	1.9248	0	0.0645194	0.104204	0
	BK59F-5-15-97	1.3123	0.3934	1.9481	77.1365	16.8668	0.0122	1.7009	99.3702		0.108153	0.0189494	0.0912147	0.779774	1.92774	0.000183401	0.0707365	0.104725	9.5129e-05
	BK59F-5-15-98	1.1796	0.4714	1.8808	77.4729	17.3584	0.0202	2.1244	100.508		0.0962527	0.0224813	0.0871903	0.794544	1.91695	0.000300653	0.0874729	0.0988851	0.000156815
	BK59F-5-15-99	1.3222	0.4684	1.9554	76.4599	17.0442	0.0291	1.7708	99.05		0.109357	0.0226423	0.0918825	0.790781	1.91763	0.000439015	0.0739058	0.104097	0.000228883
	BK59F-5-15-100	1.2535	0.3066	1.8009	76.852	17.2599	0.1378	1.8165	99.4272		0.103269	0.0147629	0.0842914	0.797654	1.91992	0.00207077	0.0755163	0.0955744	0.00107741
	BK59F-5-15-101	1.2905	0.351	1.9313	77.2557	17.0276	B.D.L.	1.6765	99.5326		0.106379	0.0169107	0.0904476	0.787378	1.93113	0	0.0697369	0.103036	0
	BK59F-5-15-102	1.0508	0.495	1.3957	76.765	17.7857	0.0372	1.9015	99.4309		0.0867371	0.0238806	0.0654522	0.823542	1.92145	0.000560098	0.0792028	0.073625	0.000291412
	BK59F-5-15-103	1.1089	0.4726	1.8056	76.8141	17.2728	B.D.L.	2.4405	99.9145		0.0908269	0.0226241	0.0840217	0.793624	1.90785	0	0.10087	0.0957353	0
	BK59F-5-15-104	1.217	0.4123	1.8917	76.3295	16.7945	B.D.L.	1.8816	98.5266		0.101143	0.0200268	0.0893189	0.782962	1.92361	0	0.0789096	0.102397	0
	BK59F-5-15-105	1.0324	0.2705	1.8946	74.4271	17.7877	B.D.L.	2.4172	97.8295		0.0866222	0.0132649	0.0903122	0.837204	1.89363	0	0.102342	0.09737	0
	BK59F-5-15-106	1.2273	0.4019	1.7658	77.1961	17.376	0.0873	2.1927	100.247		0.100236	0.0191842	0.0819333	0.79607	1.91183	0.00130054	0.090367	0.0933178	0.000679795
	BK59F-5-15-107	1.2192	0.4669	1.8652	76.8768	16.9671	0.0736	1.7679	99.2367		0.100602	0.0225171	0.0874393	0.785364	1.92358	0.00110777	0.0736123	0.100182	0.000575555
	Average	1.32236	0.385268	2.26644	76.5655	16.7661	0.0565101	1.71983	99.082		0.109382	0.0184531	0.106523	0.778183	1.92079	0.000551069	0.0718129	0.120686	0.000286727
	Max	2.4102	1.0868	3.7053	78.9451	18.7436	0.2046	3.3631	101.093		0.19523	0.0527737	0.174232	0.869383	1.96655	0.00308694	0.140322	0.197635	0.00159163
	Min	0.7067	0.0129	1.3957	72.2798	14.5429	0.0051	0.8295	94.3888		0.0582541	0	0.0654522	0.660806	1.85981	0	0.0343853	0.073625	0
	2sd	0.480021	0.509462	1.03933	2.20572	1.64703	0.0854951	0.778744	1.9208		0.0394283	0.0247848	0.0487396	0.0786571	0.0360866	0.00132397	0.0326035	0.0574357	0.000687588
Type II	EB21-PM-24-1	0.6075	0.0206	5.9448	76.4774	14.6298	0.0432	1.486	99.2093		0.0506838	0.00100449	0.281778	0.684686	1.93481	0.00065742	0.0625606	0.291556	0.00033967
	EB21-PM-24-2	0.7155	0.0614	4.7722	76.2249	15.781	0.0606	0.7974	98.413		0.0603745	0.00302808	0.228776	0.746979	1.9504	0.000932723	0.0339531	0.23446	0.000477994
	EB21-PM-24-3	0.5996	0.0387	5.6533	75.9727	15.0595	B.D.L.	1.1546	98.4784		0.0504879	0.00190455	0.270443	0.711323	1.93984	0	0.0490588	0.275466	0
	EB21-PM-24-4	0.5903	0.0411	4.3419	76.4083	16.1273	B.D.L.	0.7004	98.2093		0.0498871	0.00203007	0.20847	0.764552	1.95811	0	0.029869	0.21425	0
	EB21-PM-24-5	0.6432	B.D.L..B.D.L.B.D.L.45	3.3496	76.8285	17.1285	0.0107	0.5255	98.486		0.0542418	0.000221797	0.160483	0.810285	1.96468	0.000164592	0.0223625	0.165315	8.37683e-05
	EB21-PM-24-6	0.66	0.0361	4.5056	76.94	16.1739	0.0274	1.0938	99.4368		0.0550372	0.00175944	0.213458	0.756585	1.94557	0.000416773	0.0460267	0.22005	0.000214171
	EB21-PM-24-7	0.5211	B.D.L.	5.5593	76.5151	15.5777	0.0876	0.5361	98.7969		0.0439547	0	0.266411	0.737085	1.9571	0.0013478	0.0228186	0.265483	0.000688197
	EB21-PM-24-8	0.7016	0.0272	3.1118	77.1419	17.3061	B.D.L.	0.5586	98.8472		0.0589952	0.00133675	0.148657	0.816313	1.96698	0	0.0237021	0.154054	0
	EB21-PM-24-9	0.4592	B.D.L.	6.1083	77.8218	14.1149	B.D.L.	1.5845	100.089		0.0377763	0	0.285486	0.651366	1.94133	0	0.0657762	0.304729	0
	EB21-PM-24-10	0.4658	B.D.L.	6.1416	77.3071	14.2196	B.D.L.	1.5707	99.7048		0.0385045	0	0.288431	0.659371	1.93782	0	0.0655186	0.304316	0
	EB21-PM-24-11	0.4881	0.0452	6.5948	77.3318	14.3331	B.D.L.	0.8737	99.6667		0.0406739	0.00220141	0.312217	0.670004	1.9541	0	0.0367391	0.317868	0
	EB21-PM-24-12	0.4879	B.D.L.	5.6051	75.6877	14.5322	B.D.L.	1.5959	97.9088		0.0410272	0	0.267776	0.685493	1.92996	0	0.0677183	0.280903	0
	EB21-PM-24-13	0.4628	0.0135	6.0401	76.0163	14.8213	0.0737	1.5888	99.0165		0.0386989	0.000659771	0.286944	0.695218	1.9275	0.00112411	0.0670399	0.292155	0.000582857
	EB21-PM-24-14	0.4688	0.0157	6.4583	76.6395	14.4964	0.045	1.2905	99.4142		0.0391265	0.000765839	0.306231	0.678694	1.93963	0.000685066	0.0543501	0.310918	0.00035307
	EB21-PM-24-15	0.4639	B.D.L.	6.2515	76.6805	14.7221	0.0334	1.1811	99.3325		0.0387161	0	0.296414	0.689234	1.94059	0.000508452	0.0497408	0.30073	0.00026194
	EB21-PM-24-16	0.4589	0.0629	6.6528	77.1474	14.2418	0.0688	1.0245	99.6571		0.038138	0.00305524	0.314117	0.663949	1.94421	0.00104295	0.0429646	0.321162	0.000536153
	EB21-PM-24-17	0.7079	B.D.L.	3.6614	78.2228	17.0239	0.1292	0.7582	100.503		0.0585064	0	0.17192	0.789261	1.96041	0.00194774	0.0316209	0.178863	0.00099255
	EB21-PM-24-18	0.6028	0.0225	3.5801	77.2884	16.9703	B.D.L.	0.5886	99.0527		0.0506046	0.00110396	0.17075	0.799165	1.96749	0	0.0249342	0.176046	0
	EB21-PM-24-19	0.7469	0.0112	3.7028	76.882	16.5037	B.D.L.	0.6551	98.5017		0.0628834	0.00055112	0.177113	0.779443	1.96282	0	0.0278317	0.185157	0
	EB21-PM-24-20	0.5556	B.D.L.	3.8626	76.9125	16.7969	B.D.L.	0.51	98.6376		0.0468703	0	0.185124	0.794867	1.9675	0	0.0217102	0.188904	0
	EB21-PM-24-21	0.5328	0.0691	3.6368	76.5375	17.1525	0.0114	1.0334	98.9735		0.0446241	0.0033825	0.17305	0.805867	1.94385	0.000174159	0.043675	0.176777	8.95872e-05
	EB21-PM-24-22	0.5267	B.D.L.	3.0401	74.4812	17.6222	B.D.L.	1.4989	97.1691		0.0449111	0	0.147274	0.842909	1.92584	2.79962e-05	0.0644945	0.148734	1.4537e-05
	EB21-PM-24-23	0.5453	0.0356	3.0614	75.0799	17.2308	B.D.L.	1.5578	97.5108		0.0462325	0.00176407	0.147462	0.819497	1.93027	0	0.0666473	0.152501	0
	EB21-PM-24-24	0.5761	0.0156	3.602	76.404	17.0182	B.D.L.	0.8273	98.4432		0.0486179	0.000769445	0.172699	0.805642	1.95522	0	0.0352307	0.176522	0
	EB21-PM-24-25	0.6086	0.0338	3.3934	76.6544	17.1681	0.0176	0.4891	98.365		0.0514864	0.00167121	0.163096	0.814728	1.96644	0.000271588	0.0208794	0.166795	0.000138093
	EB21-PM-24-26	0.5853	B.D.L.	3.1403	76.3374	17.3851	0.0158	0.7877	98.2516		0.0494772	0	0.150815	0.824393	1.9568	0.000243624	0.0336006	0.154649	0.000124486
	EB21-PM-24-27	0.6615	B.D.L.	3.5007	75.9398	16.9673	B.D.L.	1.1024	98.1717		0.0557196	0.000108307	0.167525	0.801716	1.93968	0	0.0468572	0.172842	0
	EB21-PM-24-28	0.6789	0.009	3.7008	76.1661	16.5373	0.0361	0.5384	97.6666		0.057768	0.000447588	0.178906	0.789362	1.96528	0.000560306	0.0231178	0.184769	0.000285021
	EB21-PM-24-29	0.4733	0.029	5.6031	76.1646	15.0562	B.D.L.	0.8472	98.1734		0.0400203	0.00143316	0.269166	0.714149	1.95289	0	0.0361484	0.273733	0
	EB21-PM-24-30	0.4936	B.D.L.	5.478	76.858	15.1266	0.0193	0.7444	98.7199		0.0415119	0	0.261738	0.713623	1.96006	0.000296068	0.031591	0.26835	0.000151028
	EB21-PM-24-31	0.5049	0.0357	6.3039	76.4041	14.6102	0.0096	0.8154	98.6838		0.0425485	0.00175833	0.301811	0.69066	1.95244	0.000147566	0.0346743	0.304101	7.55747e-05
	Average	0.567561	0.0328368	4.72124	76.5637	15.885	0.0430875	0.977935	98.7913		0.0476808	0.000998617	0.224985	0.748594	1.94966	0.000340288	0.0413939	0.231037	0.000174474
	Max	0.7469	0.0691	6.6528	78.2228	17.6222	0.1292	1.5959	100.503		0.0628834	0.0033825	0.314117	0.842909	1.9675	0.00194774	0.0677183	0.321162	0.00099255
	Min	0.4589	0.009	3.0401	74.4812	14.1149	0.0096	0.4891	97.1691		0.0377763	0	0.147274	0.651366	1.92584	0	0.0208794	0.148734	0
	2sd	0.177255	0.035345	2.57303	1.46698	2.3977	0.0669898	0.761824	1.49799		0.015089	0.00206446	0.120613	0.120247	0.0259322	0.000979139	0.0320252	0.123252	0.000501311
Type III	BK59F-4-11-1	1.9022	0.0949	2.9098	79.2777	14.0828	0.1422	0.787	99.1966		0.156093	0.00455142	0.135655	0.648255	1.97269	0.00212845	0.0325882	0.17305	0.00107779
	BK59F-4-11-2	1.9268	0.0945	2.7228	76.2572	15.2652	0.1082	1.7136	98.0883		0.160656	0.00460519	0.128981	0.713993	1.92808	0.0016456	0.0720991	0.153007	0.000852767
	BK59F-4-11-3	1.5775	0.0308	2.6619	78.0335	15.7215	0.1287	1.0596	99.2135		0.130639	0.00149077	0.12524	0.730346	1.9596	0.00194411	0.0442798	0.146379	0.000991109
	BK59F-4-11-4	1.9763	0.1062	2.9569	77.1961	15.0105	B.D.L.	1.1553	98.4013		0.16452	0.00516708	0.139846	0.700957	1.94869	0	0.0485311	0.166324	0
	BK59F-4-11-5	1.7541	B.D.L.	2.7243	77.4056	15.6823	0.0771	1.3839	99.0273		0.145177	0	0.1281	0.728089	1.94267	0.00116395	0.0577975	0.149616	0.000598793
	BK59F-4-11-6	1.7962	0.0655	2.7442	78.9539	15.7143	0.0503	1.1419	100.466		0.146739	0.00312743	0.127367	0.72014	1.9559	0.000749543	0.0470738	0.150284	0.000383074
	BK59F-4-11-7	1.5588	B.D.L.	2.771	75.8737	14.9404	0.0174	0.8761	96.0374		0.132665	0	0.133983	0.713275	1.95812	0.000270116	0.0376251	0.158137	0.000137928
	BK59F-4-11-8	1.7172	0.125	2.9688	78.1992	15.2229	B.D.L.	0.4594	98.6925		0.143064	0.0060866	0.14052	0.711439	1.97558	0	0.0193135	0.164938	0
	BK59F-4-11-9	1.7772	0.0608	3.1144	77.1478	14.4566	0.0109	0.6726	97.2403		0.149991	0.00299906	0.149331	0.684422	1.97439	0.0001678	0.0286447	0.179107	8.49807e-05
	BK59F-4-11-10	1.6449	0.1541	2.9758	80.5207	15.5922	B.D.L.	0.5493	101.437		0.133141	0.00729003	0.136843	0.707962	1.97634	0	0.0224358	0.161982	0
	BK59F-4-11-11	1.5584	0.0513	2.3895	71.867	14.3782	0.1123	1.9128	92.2695		0.137015	0.0026361	0.119356	0.709128	1.91603	0.00180097	0.0848631	0.144066	0.000939067
	BK59F-4-11-12	1.816	0.049	2.9307	79.1038	14.8567	B.D.L.	0.8525	99.6087		0.148857	0.0023475	0.136482	0.683136	1.96623	0	0.0352621	0.166519	0
	BK59F-4-11-13	1.7758	0.0441	2.8273	78.3966	15.5018	0.0127	0.9453	99.5036		0.146615	0.00212803	0.132618	0.717953	1.96274	0.00019126	0.0393834	0.155917	9.74358e-05
	BK59F-4-11-14	1.6049	0.0418	2.4627	76.2511	15.5727	0.0799	1.5741	97.5872		0.134745	0.00205114	0.117469	0.733428	1.9413	0.00122362	0.0666891	0.138053	0.000629914
	BK59F-4-11-15	1.6953	0.0695	2.6446	76.2291	15.8529	0.2249	1.4924	98.2087		0.141502	0.00339044	0.125408	0.742258	1.92939	0.00342407	0.062858	0.144534	0.00177155
	BK59F-4-11-16	1.5646	0.0695	2.7619	78.4351	15.4567	0.0281	1.4027	99.7186		0.12809	0.00332545	0.12846	0.709835	1.94717	0.000419617	0.0579475	0.153239	0.000215455
	BK59F-4-11-17	1.7018	0.0094	2.8152	77.6639	15.4874	B.D.L.	0.9109	98.5886		0.141582	0.000457068	0.133062	0.722781	1.95929	0	0.0382409	0.155475	0
	BK59F-4-11-18	1.7161	0.0093	2.8792	78.3775	15.5226	0.1077	0.9744	99.5868		0.141585	0.000448448	0.134957	0.718404	1.96087	0.00162079	0.0405668	0.158147	0.000825886
	BK59F-4-11-19	1.817	0.0553	2.8359	76.7181	15.211	B.D.L.	2.1517	98.789		0.150146	0.00267077	0.133136	0.705091	1.92237	0	0.0897219	0.158831	0
	BK59F-4-11-20	1.7423	0.0209	2.6464	76.7557	15.4535	B.D.L.	1.236	97.8548		0.145991	0.00102354	0.125982	0.726376	1.95028	0	0.0522615	0.147804	0
	BK59F-4-11-21	1.8277	0.0373	2.6006	77.7066	15.5793	0.0337	1.3511	99.1363		0.150913	0.00180005	0.121995	0.721605	1.94564	0.000507561	0.0562948	0.144613	0.000260803
	BK59F-4-11-22	1.8661	0.0256	2.9978	77.2619	15.5226	0.0209	0.7888	98.4837		0.155774	0.00124898	0.142171	0.726865	1.95572	0.000318231	0.0332266	0.163596	0.000162691
	BK59F-4-11-23	1.6112	0.2447	2.5813	71.5659	15.4378	0.0743	1.7657	93.2809		0.14067	0.0124865	0.128038	0.75608	1.8947	0.00118325	0.0777909	0.14482	0.000624117
	BK59F-4-11-24	1.5157	0.1457	2.5235	77.8879	16.2082	B.D.L.	1.9906	100.272		0.123702	0.00694991	0.117008	0.742044	1.9276	0	0.0819801	0.136206	0
	BK59F-4-11-25	1.5951	0.3989	2.3872	75.4585	16.238	0.1321	2.0875	98.2973		0.132337	0.0193424	0.11252	0.75571	1.89838	0.00199909	0.0873933	0.129597	0.00105194
	BK59F-4-11-26	1.6589	0.1978	2.5742	76.3583	16.1863	0.0487	1.9691	98.9933		0.137072	0.00955235	0.120842	0.750252	1.91323	0.000733998	0.0821025	0.138725	0.000383496
	BK59F-4-11-27	1.5359	0.2777	2.5542	76.315	16.2551	0.0311	1.6583	98.6273		0.127643	0.0134885	0.120597	0.757798	1.9232	0.000471444	0.0695434	0.137292	0.000245075
	BK59F-4-11-28	1.723	B.D.L.	2.5934	77.8274	15.9886	0.1364	1.4255	99.6943		0.141757	0	0.121221	0.737906	1.94167	0.00204697	0.0591816	0.141098	0.00105312
	BK59F-4-11-29	1.5197	0.0994	2.539	76.1702	16.2847	0.1142	1.7271	98.4543		0.126581	0.00483896	0.120149	0.760888	1.92388	0.00173506	0.0725918	0.136373	0.00090104
	BK59F-4-11-30	1.5564	0.1496	2.552	76.7567	16.7213	0.1419	2.0874	99.9653		0.127561	0.00716609	0.11883	0.76877	1.90763	0.00212136	0.0863299	0.133877	0.00111081
	BK59F-4-11-31	1.4011	0.1128	2.4724	74.8908	16.8295	0.0698	2.9879	98.7643		0.115597	0.00543929	0.11589	0.778896	1.87365	0.00105044	0.124395	0.129517	0.000560322
	Average	1.69143	0.101479	2.71351	76.9956	15.5559	0.0827609	1.39002	98.5307		0.140594	0.00445513	0.128131	0.725293	1.94042	0.000932816	0.0583553	0.150359	0.000482554
	Max	1.9763	0.3989	3.1144	80.5207	16.8295	0.2249	2.9879	101.437		0.16452	0.0193424	0.149331	0.778896	1.97634	0.00342407	0.124395	0.179107	0.00177155
	Min	1.4011	0.0093	2.3872	71.5659	14.0828	0.0109	0.4594	92.2695		0.115597	0	0.11252	0.648255	1.87365	0	0.0193135	0.129517	0
	2sd	0.276542	0.178362	0.386343	3.73081	1.26088	0.109971	1.14132	3.67892		0.0227446	0.00877528	0.0177582	0.0544172	0.0517953	0.00181424	0.0480012	0.0255133	0.000938483
*B.D.L. = below the detection limit

## Sheet: Methods of EPMA 
	Detail instrumental conditions of EPMA major element analysis
	Element	Calibration	Abundance (wt.%)	X-ray line	Crystal	Beam current (nA)	Peak counting time (s)
		standard
	Mg	Synthetic MgO	60.3	Kα	TAP	50	10
	Sc	Synthetic ScPO4	32.12	Kα	LIF	50	10
	Mn	Rhodonite	32.93	Kα	LIF	50	20
	Nb	Synthetic	99.5	Lα	LPET	50	20
		Nb metal
	Fe	Specularite	69.94	Kα	LIF	50	20
	Ta	Synthetic	99.995	Lα	LIF	50	20
		Ta metal
	Ti	Synthetic rutile	59.95	Kα	LPET	50	10
